# Supplementary material for: Changes in the Intestinal Microbiota Are Seen Following Treatment with Infliximab in Children with Crohn’s Disease
Source: J Clin Med. 2020 Mar 4;9(3):687. doi: 10.3390/jcm9030687 (PMC7141282; doi:10.3390/jcm9030687)
Supplement: Supplementary file 1 [file jcm-09-00687-s001.zip]

Archive with 6 entries (6 files):
- Supplement1.docx
- Supplement2.xlsx
- Supplement3.xlsx
- Supplement4.xlsx
- Supplement5.docx
- Supplement6.xlsx
