# Supplementary material for: Changes in the Intestinal Microbiota Are Seen Following Treatment with Infliximab in Children with Crohn’s Disease
Source: J Clin Med. 2020 Mar 4;9(3):687. doi: 10.3390/jcm9030687 (PMC7141282; doi:10.3390/jcm9030687)
Supplement: Supplementary file 1 [file jcm-09-00687-s001.zip › Supplement2.xlsx]

## Sheet: Supplement Material 2
Alpha Diversity Metrics	Comparison	Kruskal-Wallis H	p-value	adjusted p-value
Shannon’s diversity index	Controls vs. CD pre IFX therapy	8.65766	0.003257	0.009771
Shannon’s diversity index	Controls vs CD post IFX therapy	2.30631	0.12885	0.12885
Shannon’s diversity index	CD pre therapy vs CD post therapy	2.91892	0.087546	0.12885
Observed OTUs	Controls vs. CD pre IFX therapy	7.24529	0.007109	0.014811
Observed OTUs	Controls vs CD post IFX therapy	0.056525	0.812076	0.812076
Observed OTUs	CD pre therapy vs CD post therapy	6.65747	0.009874	0.014811
Faith’s Phylogenetic Diversity	Controls vs. CD pre IFX therapy	5.04605	0.024682	0.074047
Faith’s Phylogenetic Diversity	Controls vs CD post IFX therapy	0.361361	0.547751	0.547751
Faith’s Phylogenetic Diversity	CD pre therapy vs CD post therapy	3.6036	0.057654	0.086482
Pielou’s evenness	Controls vs. CD pre IFX therapy	4.90491	0.026781	0.080342
Pielou’s evenness	Controls vs CD post IFX therapy	3.13914	0.076434	0.114651
Pielou’s evenness	CD pre therapy vs CD post therapy	0.144144	0.704195	0.704195
