# Supplementary material for: Changes in the Intestinal Microbiota Are Seen Following Treatment with Infliximab in Children with Crohn’s Disease
Source: J Clin Med. 2020 Mar 4;9(3):687. doi: 10.3390/jcm9030687 (PMC7141282; doi:10.3390/jcm9030687)
Supplement: Supplementary file 1 [file jcm-09-00687-s001.zip › Supplement3.xlsx]

## Sheet: Supplement Material 3
Beta Diversity Metrics	Comparison	pseudo-F	p-value	adjusted p-value
Jaccard distance	Controls vs. CD pre IFX therapy	4.18522	0.001	0.0015
Jaccard distance	Controls vs CD post IFX therapy	3.38693	0.001	0.0015
Jaccard distance	CD pre therapy vs CD post therapy	1.40064	0.03	0.03
Bray–Curtis dissimilarity	Controls vs. CD pre IFX therapy	3.61722	0.001	0.003
Bray–Curtis dissimilarity	Controls vs CD post IFX therapy	2.2365	0.002	0.003
Bray–Curtis dissimilarity	CD pre therapy vs CD post therapy	1.4962	0.033	0.033
unweighted UniFrac	Controls vs. CD pre IFX therapy	5.71471	0.001	0.0015
unweighted UniFrac	Controls vs CD post IFX therapy	3.22235	0.001	0.0015
unweighted UniFrac	CD pre therapy vs CD post therapy	2.29207	0.014	0.014
weighted UniFrac	Controls vs. CD pre IFX therapy	4.29077	0.001	0.003
weighted UniFrac	Controls vs CD post IFX therapy	3.45814	0.003	0.0045
weighted UniFrac	CD pre therapy vs CD post therapy	1.61932	0.121	0.121
