# Supplementary material for: Changes in the Intestinal Microbiota Are Seen Following Treatment with Infliximab in Children with Crohn’s Disease
Source: J Clin Med. 2020 Mar 4;9(3):687. doi: 10.3390/jcm9030687 (PMC7141282; doi:10.3390/jcm9030687)
Supplement: Supplementary file 1 [file jcm-09-00687-s001.zip › Supplement6.xlsx]

## Sheet: Supplement Material 5
Taxa Level	Taxonomic Assignment	Control vs CD pre IFX therapy	Control vs CD-pre	Control vs CD-pre	Control vs CD post IFX therapy	Control vs CD-post	Control vs CD-ost	CD pre IFX vs post IFX therapy
Taxa Level	Taxonomic Assignment	FC	P value	adj. P value	FC	P value	adj. P value	FC	P value	adj. P value
Class	c__Bacilli	-2.9	0.00307353	0.0285459	-1.41	0.0909541	0.386934	-1.58	0.0721347	0.429725
Order	c__Actinobacteria;o__Actinomycetales	-4.28	0.00144156	0.0148002	-1.35	0.322805	0.493286	-2.84	0.00242029	0.038752
Order	c__Coriobacteriia;o__Coriobacteriales	2.54	0.00859622	0.0327869	0.56	0.189529	0.420869	1.88	0.208797	0.434571
Order	c__Bacilli;o__Gemellales	-5.62	0.0111127	0.0318159	-1.51	0.352634	0.513377	-3.61	0.0829996	0.280595
Order	c__Bacilli;o__Lactobacillales	-2.75	0.0085026	0.0309533	-1.59	0.0784762	0.357603	-1.26	0.168169	0.409117
Family	c__Actinobacteria;o__Actinomycetales;f__Actinomycetaceae	-6	0.00816195	0.0286268	-0.04	0.615	0.720348	-5.76	0.0151875	0.14925
Family	c__Actinobacteria;o__Actinomycetales;f__Promicromonosporaceae	-4.37	0.00397597	0.0214611	-1.31	0.263551	0.465772	-2.91	0.0129223	0.158988
Family	c__Coriobacteriia;o__Coriobacteriales;f__Coriobacteriaceae	2.28	0.0141906	0.046851	0.38	0.225898	0.437173	1.78	0.245528	0.510973
Family	c__Bacilli;o__Gemellales;f__Gemellaceae	-5.53	0.00706577	0.0257835	-1.58	0.329882	0.493584	-3.71	0.0723997	0.29465
Family	c__Bacilli;o__Lactobacillales;f__Carnobacteriaceae	-5.65	0.00239046	0.015325	-2.53	0.238985	0.42981	-2.71	0.0579646	0.292194
Family	c__Bacilli;o__Lactobacillales;f__Enterococcaceae	-6.79	0.00849258	0.0312453	-7.79	0.0021688	0.0329316	-0.11	0.827849	0.906421
Family	c__Clostridia;o__Clostridiales;__	3.42	0.00343939	0.0206916	1.6	0.0453807	0.221459	1.84	0.120601	0.387272
Family	c__Clostridia;o__Clostridiales;f__[Mogibacteriaceae]	5.7	0.0039134	0.0188928	2.87	0.103797	0.29909	2.27	0.210751	0.457481
Family	c__Clostridia;o__Clostridiales;f__Clostridiaceae	4.07	0.00454423	0.0224962	2.94	0.00677228	0.0702331	1.04	0.492587	0.712491
Family	c__Clostridia;o__Clostridiales;f__Ruminococcaceae	2.69	0.00398487	0.0214257	2.01	0.00333076	0.0517209	1.17	0.0662287	0.330418
Genus	c__Actinobacteria;o__Actinomycetales;f__Actinomycetaceae;g__Actinomyces	-7.26	0.00301266	0.015474	-0.54	0.527899	0.662534	-6.24	0.0162122	0.244635
Genus	c__Actinobacteria;o__Actinomycetales;f__Promicromonosporaceae;g__Cellulosimicrobium	-5.24	0.000881614	0.00906915	-1.84	0.159072	0.335126	-3.4	0.00902381	0.214974
Genus	c__Coriobacteriia;o__Coriobacteriales;f__Coriobacteriaceae;g__	4.94	0.000822667	0.00790799	3.17	0.0113456	0.0937603	1.68	0.427771	0.77537
Genus	c__Bacilli;o__Lactobacillales;f__Carnobacteriaceae;g__Granulicatella	-6.47	0.00119272	0.00902483	-3.02	0.167647	0.331002	-3.17	0.0512339	0.41877
Genus	c__Bacilli;o__Lactobacillales;f__Enterococcaceae;g__Enterococcus	-7.59	0.00359312	0.0188329	-8.45	0.00155694	0.026799	-0.35	0.833062	0.948326
Genus	c__Bacilli;o__Lactobacillales;f__Streptococcaceae;g__Streptococcus	-2.7	0.00317416	0.0191618	-1.4	0.188972	0.371213	-1.35	0.09971	0.541802
Genus	c__Clostridia;o__Clostridiales;f__[Mogibacteriaceae];g__	4.8	0.0157082	0.0455995	2.4	0.169081	0.338535	2.13	0.249367	0.645266
Genus	c__Clostridia;o__Clostridiales;f__Clostridiaceae;g__	7.26	0.00615441	0.0250267	5.84	0.0100138	0.0772668	0.82	0.597634	0.858966
Genus	c__Clostridia;o__Clostridiales;f__Clostridiaceae;g__Clostridium	4.74	0.00435934	0.023315	2.05	0.0234441	0.13653	2.16	0.254494	0.681226
Genus	c__Clostridia;o__Clostridiales;f__Lachnospiraceae;__	3.82	0.015174	0.049807	2.66	0.0135651	0.0999027	0.25	0.644569	0.884666
Genus	c__Clostridia;o__Clostridiales;f__Lachnospiraceae;g__Coprococcus	6.74	0.00022976	0.00580503	1.21	0.0265859	0.141503	2.73	0.173419	0.609148
Genus	c__Clostridia;o__Clostridiales;f__Ruminococcaceae;g__Gemmiger	9.33	0.00193087	0.0136889	10.26	0.00106687	0.0224002	-1.01	0.735991	0.919375
Genus	c__Clostridia;o__Clostridiales;f__Ruminococcaceae;g__Ruminococcus	4.66	0.00138442	0.0121457	4.31	0.0720949	0.206589	1.75	0.321752	0.729251
Genus	c__Erysipelotrichi;o__Erysipelotrichales;f__Erysipelotrichaceae;g__Clostridium	-5.58	0.00813615	0.0298903	-7.51	6.04566e-05	0.00297671	1.74	0.22189	0.659411
Species	c__Actinobacteria;o__Actinomycetales;f__Actinomycetaceae;g__Actinomyces;s__	-7.07	0.00366414	0.0213747	-0.38	0.564666	0.720306	-6.03	0.0156815	0.271481
Species	c__Actinobacteria;o__Actinomycetales;f__Promicromonosporaceae;g__Cellulosimicrobium;s__	-5.17	0.00139735	0.0152838	-1.58	0.18338	0.393434	-3.32	0.0107954	0.254696
Species	c__Actinobacteria;o__Bifidobacteriales;f__Bifidobacteriaceae;g__Bifidobacterium;s__breve	-4.23	0.0117254	0.0413892	-4.74	0.0184808	0.10757	-0.08	0.762937	0.936558
Species	c__Coriobacteriia;o__Coriobacteriales;f__Coriobacteriaceae;g__;s__	5.11	0.000564086	0.010096	3.16	0.00956157	0.085373	1.71	0.407766	0.804217
Species	c__Bacilli;o__Lactobacillales;f__Carnobacteriaceae;g__Granulicatella;s__	-6.4	0.00119271	0.0128958	-2.78	0.188539	0.381083	-3.08	0.0540114	0.470994
Species	c__Bacilli;o__Lactobacillales;f__Enterococcaceae;g__Enterococcus;s__	-6.93	0.00535723	0.0285108	-8.29	0.00190329	0.0305261	0.13	0.837622	0.955162
Species	c__Bacilli;o__Lactobacillales;f__Streptococcaceae;g__Streptococcus;s__infantis	-6.9	0.00375839	0.0226771	-1.53	0.45395	0.629579	-4.91	0.0228721	0.323233
Species	c__Clostridia;o__Clostridiales;f__[Mogibacteriaceae];g__;s__	5.18	0.0125439	0.0454862	2.42	0.155012	0.353352	2.09	0.253471	0.706025
Species	c__Clostridia;o__Clostridiales;f__Clostridiaceae;g__;s__	7.25	0.00487363	0.0268307	5.88	0.00832079	0.0712925	0.76	0.599043	0.879482
Species	c__Clostridia;o__Clostridiales;f__Clostridiaceae;g__Clostridium;s__	5.33	0.00866102	0.036223	5.24	0.0221311	0.123728	0.46	0.633016	0.893736
Species	c__Clostridia;o__Clostridiales;f__Clostridiaceae;g__Clostridium;s__celatum	6.11	0.0116099	0.0461563	2.37	0.0982698	0.282838	3.05	0.280972	0.743425
Species	c__Clostridia;o__Clostridiales;f__Lachnospiraceae;g__Blautia;s__	1.93	0.00897791	0.0441007	0.02	0.863464	0.925704	2.24	0.00818581	0.264582
Species	c__Clostridia;o__Clostridiales;f__Lachnospiraceae;g__Blautia;s__obeum	5.87	0.00923224	0.0409136	1.62	0.0805655	0.261476	1.31	0.382472	0.799908
Species	c__Clostridia;o__Clostridiales;f__Lachnospiraceae;g__Blautia;s__producta	-6.76	0.00135285	0.0150686	-6.76	0.00245404	0.0321996	2.09	0.356125	0.793953
Species	c__Clostridia;o__Clostridiales;f__Lachnospiraceae;g__Dorea;s__formicigenerans	5.02	0.00919284	0.0385834	5.98	0.00295817	0.0404394	-0.73	0.635976	0.89481
Species	c__Clostridia;o__Clostridiales;f__Lachnospiraceae;g__Dorea;s__longicatena	6.88	0.00518402	0.0251891	3.59	0.0796452	0.248728	2.09	0.213976	0.647883
Species	c__Clostridia;o__Clostridiales;f__Ruminococcaceae;g__Gemmiger;s__formicilis	9.74	0.00206478	0.0182486	10.44	0.000935558	0.0238969	-0.78	0.75666	0.935384
Species	c__Clostridia;o__Clostridiales;f__Ruminococcaceae;g__Ruminococcus;s__bromii	7.71	0.00535346	0.0275624	2.81	0.180221	0.386345	2.73	0.125581	0.582642
Species	c__Erysipelotrichi;o__Erysipelotrichales;f__Erysipelotrichaceae;g__[Eubacterium];s__dolichum	-3	0.119293	0.211295	-5.39	0.00308437	0.0406637	2.13	0.154333	0.658783
Species	c__Erysipelotrichi;o__Erysipelotrichales;f__Erysipelotrichaceae;g__Clostridium;s__ramosum	-4.04	0.0488784	0.111018	-6.01	0.00271597	0.0365477	1.95	0.38863	0.809087
